# Supplementary material for: Alpha-Thalassemia in Southern Italy: Characterization of Five New Deletions Removing the Alpha-Globin Gene Cluster
Source: Int J Mol Sci. 2023 Jan 30;24(3):2577. doi: 10.3390/ijms24032577 (PMC9916800; doi:10.3390/ijms24032577)
Supplement: Supplementary file 1 [file ijms-24-02577-s001.zip]

Archive with 1 entries (1 files):
- ijms-2150846-supplementary.pdf
